# Supplementary material for: Childbirth simulation to assess cephalopelvic disproportion and chances for failed labor in a French population
Source: Sci Rep. 2023 Jan 20;13:1110. doi: 10.1038/s41598-023-28459-6 (PMC9859818; doi:10.1038/s41598-023-28459-6)
Supplement: Supplementary file 1 — Supplementary Information. [file 41598_2023_28459_MOESM1_ESM.xlsx]

## Sheet: Feuil1
Patient pseudonyme number	median transverse diameter (cm)	obstetric conjugate diameter (cm)	MRI Term (weeks of amenorrhea)	Simulation Term (MRI)	Maternal Age	Parity	Newborn's Sex (Boy/Girl)	Newborn's head perimeter (in cm)	Newborn's Weight (in grams)	APGAR score at 1 mn	APGAR score at 5 mn	Predibirth score_x000D_ (Virtual trial of labor score)	Delivery route	Normal delivery	Elective CS	Emergency CS	labor induction	epidural analgesia	general anesthesia	spinal anesthesia	Episiotomy	Arterial hypertention	Diabetes + insulin	Human immune deficiency virus	INSTRUMENTAL EXTRACTION	INSTRUMENTAL EXTRACTION TYPE	MRI Term2	Birth term	Magnin score (cm)_x000D_ (obstetric conjugate diameter + median transverse diameter)
1	11.9	10.6	38.43	38	38	4	B	36.7	4340	10	10	8	6	1				1			1				1	Vacuum device + obstetrical spatulas	38.43	40	22.5
2	11.2	11.7	37.86	38	24	1	G	34.7	2845	9	10	8	6	1				1			1				1	obstetrical forceps	37.86	38	22.9
3	12.4	11.2	36.71	36	26	2	G	33.4	3100	10	10	6	6	1				1			1				1	obstetrical spatulas	36.71	38	23.6
4	12.2	11.3	37.29	37	38	2	B	34.4	3950	10	10	6	6	1				1			1				1	Vacuum device	37.29	39	23.5
5	11.7	13.2	37.43	37	33	2	G	33.7	3700	10	10	4	6	1				1							1	obstetrical spatulas	37.43	39	24.9
6	12.5	11.3	37	37	34	1	G	34.8	4120	10	10	5	6	1				1							1	obstetrical forceps	37	40	23.8
7	12.6	11.1	37.57	37	28	1	G	33.8	2810	10	10	5	6	1				1							1	Vacuum device	37.57	39	23.7
8	12.9	10.5	37	37	34	2	G	31.6	3282	10	10	3	6	1			1	1				1	1	1	1	obstetrical spatulas	37	41	23.4
9	11.5	13	37	37	41	3	G	32.4	2994	10	10	3	6	1				1			1				1	Vacuum device	37	41	24.5
10	12.4	11.9	35.43	35	29	1	G	33.8	3800	10	10	2	6	1				1			1				1	Vacuum device	35.43	40	24.3
11	11.8	12.5	37.86	38	28	1	B	33.8	3290	10	10	2	6	1			1	1			1		1		1	Vacuum device	37.86	39	24.3
12	12.9	14.2	37.29	37	29	2	B	34.5	3630	10	10	2	6	1				1							1	Vacuum device	37.29	41	27.1
13	13.4	11.6	36.29	36	29	1	B	33.5	3396	10	10	2	6	1							1				1	Vacuum device	36.29	41	25
14	12.4	12.8	38.57	38	19	1	B	33.4	2604	10	10	1	6	1				1			1				1	obstetrical forceps	38.57	39	25.2
15	12.5	11.6	39.43	39	21	1	B	32.6	3200	10	10	1	6	1				1			1				1	obstetrical forceps	39.43	41	24.1
16	12.5	11.6	35.71	35	31	1	B	32.1	3400	10	10	1	6	1				1			1				1	obstetrical spatulas	35.71	36	24.1
17	11.1	12.2	37.43	37	31	1	B	35.5	3200	9	10	7	5			1				1					0		37.43	39	23.3
18	12.5	13.2	39.43	39	28	3	B	37.8	4920	10	10	6	5			1		1							1	Vacuum device	39.43	40	25.7
19	12.8	11.9	37.57	37	26	1	B	35.8	3780	9	8	7	5			1		1							0		37.57	41	24.7
20	13.2	10.6	38.71	38	30	2	G	33.4	2800	10	10	5	5			1				1					0		38.71	40	23.8
21	12.4	11.7	38	38	26	2	G	34.5	3640	10	10	7	5			1				1					0		38	40	24.1
22	12.3	12	37	37	28	1	B	33.5	3320			2	5			1									0		37	40	24.3
23	12.6	11.1	37.29	37	37	2	B	33.1	2900			3	5			1									0		37.29	39	23.7
24	13.2	12.8	37.86	38	32	1	B	36	3930			2	5			1									0		37.86	41	26
25	11.9	12.6	36.57	36	33	1	B	34	3946	10	10	2	5			1	1	1				1	1	1	0		36.57	40	24.5
26	12.9	11.8	37	37	32	2	G	35.5	3490	7	7	5	5			1		1				1	1	1	0		37	40	24.7
27	12.4	12.3	38	38	36	1	B	35	3420	9	9	2	5			1				1		1	1	1	0		38	40	24.7
28	13.6	10.3	36.71	36	31	1	B	33.4	3250	10	10	2	5			1				1		1			0		36.71	37	23.9
29	12.9	11.1	37.57	37	34	1	B	33.3	4000	10	10	3	5			1	1	1		1		1	1	1	0		37.57	41	24
30	14.5	11.1	36.43	36	35	1	G	32.4	3120	10	10	5	5			1									0		36.43	39	25.6
31	12.9	12.9	35.86	36	34	2	G	34.2	3580	10	10	2	5			1		1						1	0		35.86	39	25.8
32	13	11.6	37.57	37	43	1	B	33.5	3300			1	5			1									0		37.57	39	24.6
33	11.9	12.8	39	39	28	1	B	34.3	2840			1	5			1									0		39	41	24.7
34	13.1	12.1	37	37	27	1	B	35.2	3070	10	10	1	5			1				1		1			0		37	38	25.2
35	14.4	12	37.29	37	27	1	B	34.7	3870	10	10	1	5			1	1	1							0		37.29	39	26.4
36	13.1	14.3	37	37	32	1	B	32.5	3260			1	5			1									0		37	39	27.4
37	13.2	12.9	38	38	35	1	G	32.8	2670			1	5			1									0		38	39	26.1
38	11.2	14.3	37	37	38	2	G	31.8	3280	10	10	1	5			1				1					0		37	40	25.5
39	14.2	10.9	37	37	38	2	G	33.6	3462	10	10	1	5			1		1				1	1	1	0		37	40	25.1
40	12.6	11.5	37.86	38	40	4	G	32.4	2818	6	8	1	5			1				1					0		37.86	41	24.1
41	13	13.9	36.29	36	28	1	B	34.3	2700			1	5			1									0		36.29	36	26.9
42	13.5	13.6	37.43	37	37	2	G	34.9	3680	9	10	1	5			1				1					0		37.43	40	27.1
43	11.9	9.3	38.57	38	34	1	B	35	3270	10	10	8	4			1				1		1	1	1	0		38.57	39	21.2
44	11.5	9.4	38.29	38	31	4	G	33.4	3450	10	10	8	4			1				1					0		38.29	40	20.9
45	12.6	9.3	36.86	37	27	1	B	33	2955	10	10	8	4			1		1				1	1	1	0		36.86	40	21.9
46	10.1	10.8	37.71	37	26	2	B	35.9	3705	10	10	8	4			1				1		1	1	1	0		37.71	39	20.9
47	11.6	10.8	37.71	37	42	4	B	35.8	3786	9	10	8	4			1		1				1	1	1	0		37.71	40	22.4
48	12	10.4	36.71	36	29	1	B	35.2	3280	10		8	4			1								1	0		36.71	40	22.4
49	11.6	10.8	36.57	36	36	2	B	34.8	4550	10	10	8	4			1				1		1	1	1	0		36.57	40	22.4
50	12.6	10.2	37.43	37	30	1	B	34.7	3051			8	4			1									0		37.43	38	22.8
51	10.9	12.1	39.71	39	29	1	B	35.3	3402	10	10	8	4			1		1							0		39.71	40	23
52	12.1	10.1	37.29	37	40	1	G	33.7	3040	10	10	8	4			1	1	1							0		37.29	40	22.2
53	12.7	9.7	36.86	37	36	2	G	33.4	3450			8	4			1									0		36.86	39	22.4
54	10.4	10.9	37.14	37	29	2	G	33.1	2830	10	10	8	4			1				1		1	1	1	0		37.14	37	21.3
55	13.3	10.1	37	37	39	6	B	35.1	3270	10	10	8	4			1				1					0		37	41	23.4
56	11.3	10.8	37.57	37	31	2	G	34.3	3100			8	4			1									0		37.57	38	22.1
57	12.2	12.3	37.71	37	32	1	G	36.4	3800			7	4			1				1					0		37.71	39	24.5
58	11.9	9.2	35	35	33	1	B	31	3353			8	4			1									0		35	42	21.1
59	12.1	13.2	40.71	40	33	1	B	36.8	4010	10	10	8	4			1				1					0		40.71	41	25.3
60	12.9	9.5	37.29	37	27	1	G	33.2	2980	10	10	8	4			1				1		1		1	0		37.29	39	22.4
61	10.5	11	37.57	37	31	1	B	33.8	3270	3	7	8	4			1		1	1						0		37.57	40	21.5
62	11.7	12.1	37	37	36	2	B	35.9	3300	10	10	8	4			1				1				1	0		37	38	23.8
63	11.6	11.8	40.43	40	42	3	B	36.2	3965	10	10	8	4			1				1		1	1	1	0		40.43	41	23.4
64	10.8	9.9	36.71	36	34	2	G	33.4	2570	10	10	8	4			1				1					0		36.71	37	20.7
65	12	11	37.43	37	35	2	G	35.4	3804	10	10	8	4			1						1	1	1	0		37.43	42	23
66	12.5	11.2	37.29	37	37	1	G	35.7	3315			8	4			1									0		37.29	38	23.7
67	11.7	11.4	36.71	36	25	1	B	35	3424	10	10	8	4			1				1					0		36.71	39	23.1
68	10.9	11.8	38.29	38	37	1	G	33.4	2760	10	10	5	4			1		1							0		38.29	38	22.7
69	11.6	11.9	37.71	37	23	1	G	33.9	3160	10	10	7	4			1		1				1	1	1	0		37.71	40	23.5
70	12.2	12.5	38.86	39	28	2	G	36	4060	10	10	6	4			1		1							0		38.86	41	24.7
71	11.6	12.1	36.29	36	29	1	B	34.4	3286	10	10	7	4			1		1				1	1	1	0		36.29	39	23.7
72	11.8	11.5	36.71	36	35	1	B	35.1	4200			8	4			1				1					0		36.71	39	23.3
73	11.3	10.2	38	38	33	1	G	32.7	3145			8	4			1									0		38	40	21.5
74	11.5	10.3	38.29	38	34	1	B	33.4	2880	10	10	6	4			1		1							0		38.29	39	21.8
75	12.3	11.1	39.14	39	33	3	G	34.5	3070	10	10	6	4			1				1		1	1	1	0		39.14	41	23.4
76	11.7	11.5	37.43	37	24	1	B	34.2	3314	10	10	6	4			1				1		1	1	1	0		37.43	40	23.2
77	11.4	11	38	38	26	2	G	33.1	2540	10	10	6	4			1	1	1					1		0		38	40	22.4
78	11.4	12.6	37.57	37	25	2	B	35.1	4014	10	10	6	4			1		1							0		37.57	40	24
79	12.7	11	39.57	39	28	2	B	35	4170	10	10	6	4			1	1	1							0		39.57	42	23.7
80	12.1	11.7	37.71	37	23	1	G	34.6	3200			6	4			1									0		37.71	39	23.8
81	11.1	12.8	37.71	37	28	1	G	33.9	3690			3	4			1									0		37.71	44	23.9
82	12.2	11.6	37.57	37	35	1	B	34.1	3700			7	4			1									0		37.57	39	23.8
83	12.3	12.5	37.14	37	33		G	34.4	3920	10	10	4	4			1		1							0		37.14	42	24.8
84	12.6	10.4	37.71	37	35	1	B	33	3910	10	10	6	4			1		1				1	1	1	0		37.71	42	23
85	12	11	37.86	38	32	2	G	32.8	2940	10	10	5	4			1		1							0		37.86	42	23
86	13.4	11.8	37.29	37	36	1	B	36.7	4200			5	4			1									0		37.29	39	25.2
87	11.5	12.7	37.29	37	30	1	G	35.5	3430	10	10	6	4			1				1					0		37.29	38	24.2
88	12.8	11.9	36.57	36	27	2	B	36	4100	10	10	5	4			1				1					0		36.57	38	24.7
89	10.8	11.8	37.71	37	33	1	B	31.1	3650	10	10	6	4			1				1				1	0		37.71	40	22.6
90	14.6	10.7	37	37	34	1	B	34.6	3320			3	4			1									0		37	39	25.3
91	12.8	11.6	34.43	34	31	1	G	32.6	3128	10	10	2	4			1		1							0		34.43	38	24.4
92	12.7	12.3	38.14	38	35	1	G	34.8	3850			2	4			1									1	Vacuum device	38.14	44	25
93	12.7	12.3	36.14	36	32	3	G	33.6	3800			1	4			1									1	obstetrical forceps	36.14	39	25
94	11.8	13.1	37.29	37	30	1	B	33.9	2890	10	10	1	4			1		1							0		37.29	39	24.9
95	12.7	9.5	38.29	38	28	2	G	33.8	2970	10	10	8	3	1				1			1				1	Vacuum device	38.29	40	22.2
96	10.6	10.8	38.43	38	31	1	B	33.3	2440	10	10	8	3	1				1			1				1	Vacuum device	38.43	40	21.4
97	11.9	11.2	40.14	40	28	1	G	34.8	3428	10	10	8	3	1				1							1	Vacuum device	40.14	40	23.1
98	11.8	10.9	39.14	39	27	2	G	35	3157	10	10	8	3	1				1			1				1	obstetrical spatulas	39.14	48	22.7
99	12.3	10.4	38.14	38	32	2	B	35.4	3150	10	10	8	3	1					1						1	Vacuum device	38.14	40	22.7
100	11.1	12.1	38.14	38	32	2	B	34.6	3588	10	10	7	3	1				1			1				1	Vacuum device	38.14	39	23.2
101	12.1	10.8	36.86	37	31	1	G	35.1	3870	10	10	8	3	1				1			1				1	obstetrical spatulas	36.86	41	22.9
102	12.4	12.3	38.71	38	31		B	36.9	3590			6	3	1											1	obstetrical spatulas	38.71	39	24.7
103	10.8	10.8	39.71	39	26	1	B	32.8	2750	10	10	8	3	1			1	1			1				1	Vacuum device	39.71	40	21.6
104	11.8	11.4	37.71	37	29	1	G	34.2	3190	10	10	6	3	1				1							1	obstetrical forceps	37.71	41	23.2
105	12.4	12.8	36.86	37	35	2	G	37	4226	10	10	7	3	1			1	1			1				1	Vacuum device	36.86	40	25.2
106	13.1	10.9	38.43	38	21	1	B	34.8	3910	10	10	6	3	1				1			1				1	Vacuum device	38.43	41	24
107	11	13.1	38.29	38	27	2	B	34.6	3428	10	10	6	3	1				1							1	obstetrical forceps	38.29	39	24.1
108	12.2	12.3	37.86	38	27	1	B	34.7	3230			4	3	1							1	1			1	obstetrical forceps	37.86	38	24.5
109	12.4	10.5	36.71	36	27	1	B	33	3264	10	10	5	3	1				1							1	obstetrical forceps	36.71	39	22.9
110	12.2	12.1	36.43	36	27	1	B	34.8	3203			6	3	1											1	obstetrical spatulas	36.43	38	24.3
111	12.6	13.1	37.14	37	28	1	G	35.8	4060			4	3	1											1	obstetrical forceps	37.14	40	25.7
112	12.7	12.9	37.86	38	29	1	B	35.3	3450	10	10	4	3	1				1			1				1	obstetrical forceps	37.86	38	25.6
113	11.4	13.8	37.14	37	28	1	G	32.5	3382	10	10	5	3	1			1	1							1	Vacuum device	37.14	40	25.2
114	12.1	13	37.71	37	27	1	B	36.1	3564	8	10	5	3	1				1			1	1	1	1	1	Vacuum device	37.71	41	25.1
115	13.1	11.3	37	37	33	1	B	34.6	3620			3	3	1											1	Vacuum device	37	39	24.4
116	13.7	11.3	39.57	39	31	1	G	35.2	3710	10	10	5	3	1				1			1				1	Vacuum device	39.57	41	25
117	12.5	11.7	37.71	37	28	1	B	33.7	3630	10	10	3	3	1				1				1	1	1	1	obstetrical forceps	37.71	40	24.2
118	11.2	13.2	35	35	40	3	B	33.2	2854	10	10	3	3	1											1	obstetrical forceps	35	37	24.4
119	11.9	11.2	38.14	38	34	2	G	32.7	3550	10	10	7	3	1				1							1	Vacuum device	38.14	40	23.1
120	11.9	11.8	38	38	28	6	G	32.6	3135	10	10	2	3	1								1	1	1	1	Vacuum device	38	40	23.7
121	11.8	12.9	37.14	37	19	1	B	32.3	3060	10	10	1	3	1				1							1	obstetrical forceps	37.14	38	24.7
122	13.4	13.3	37.71	37	31	1	G	33.4	3480	10	10	1	3	1				1							1	Vacuum device	37.71	39	26.7
123	13.7	12.5	40.57	40	35	1	B	36.3	3990	10	10	1	3	1				1							1	Vacuum device	40.57	41	26.2
124	13.8	11.8	37.14	37	32	1	B	34.9	3884	9	10	1	3	1				1			1				1	Vacuum device	37.14	40	25.6
125	13.1	12.9	36.71	36	38	2	B	32.1	3320	9	10	1	3	1				1							1	obstetrical spatulas	36.71	38	26
126	12.9	13.8	39.29	39	31	1	G	34.1	2860			1	3	1							1				1	obstetrical spatulas	39.29	41	26.7
127	13.2	11.4	37.29	37	35	2	G	33.2	3250	9	9	1	3	1				1							1	Vacuum device	37.29	40	24.6
128	13.4	12.6	37.57	37	30	1	G	34.9	3480	6	10	1	3	1				1				1			1	obstetrical forceps	37.57	39	26
129	13.4	13.3	37.57	37	28	1	B	33.8	3280	10	10	1	3	1				1			1				1	Vacuum device	37.57	41	26.7
130	13.1	12.8	37.57	37	27	1	G	33.3	2930	10	10	1	3	1				1							1	obstetrical forceps	37.57	42	25.9
131	13	11.9	35.57	35	25	1	B	33.5	2960	10	10	1	3	1				1			1				1	Vacuum device	35.57	40	24.9
132	12.5	10	39.43	39	33	2	B	35.8	2746	10	10	8	2	1											0		39.43	39	22.5
133	11.7	11.5	37.43	37	31	1	B	36.2	3700			8	2	1											0		37.43	43	23.2
134	11.9	10.8	39.14	39	31	3	B	35.6	3440	10	10	8	2	1				1						1	0		39.14	41	22.7
135	10.7	9.6	38.43	38	41	2	B	34.3	3220	10	10	8	2	1				1			1				0		38.43	40	20.3
136	11.6	10.4	38.29	38	29	2	G	33.8	3294	10	10	8	2	1				1							0		38.29	39	22
137	10.9	10.8	38.14	38	24	1	G	34.5	3530	10	10	8	2	1				1		1					0		38.14	41	21.7
138	12.3	10.4	39.71	39	27	2	B	37.2	3850	10	10	8	2	1											0		39.71	40	22.7
139	11.6	10.7	37.71	37	28	2	B	35.8	3700			8	2	1											0		37.71	40	22.3
140	11.7	10.6	37.43	37	33	1	G	34.2	3630	10	10	8	2	1				1			1				0		37.43	40	22.3
141	11.1	12.3	38.43	38	25	1	B	35	3290	10	10	6	2	1				1							0		38.43	39	23.4
142	11.1	11.3	37.14	37	35	3	G	34	2820	10	10	8	2	1											0		37.14	37	22.4
143	11	11.7	39.43	39	31	3	B	34.4	3480	10	10	8	2	1								1	1	1	0		39.43	40	22.7
144	12	10	36.71	36	38	2	B	32.9	3160	10	10	8	2	1				1							0		36.71	39	22
145	11.4	11.3	36.86	37	22	1	G	34.3	2970	7	8	8	2	1				1							0		36.86	39	22.7
146	11	12	37.71	37	20	1	B	33.6	2830	10	10	6	2	1			1	1				1	1	1	0		37.71	39	23
147	10.8	11.3	37.14	37	33	2	B	32.7	3060	10	10	6	2	1							1				0		37.14	40	22.1
148	11.5	10.9	37.29	37	30	3	G	33.7	3100			8	2	1											0		37.29	40	22.4
149	11.2	13.4	36.86	37	36	4	G	35.2	3696	10	10	6	2	1				1							0		36.86	40	24.6
150	11.5	10.9	37.71	37	30	1	B	33.3	2616	10	10	8	2	1								1	1	1	0		37.71	38	22.4
151	12.4	11.6	36.43	36	25	1	B	36.8	3170	10	10	8	2	1				1			1				0		36.43	38	24
152	11.2	11.4	36.86	37	31	1	G	33.8	3500			8	2	1											0		36.86	39	22.6
153	12.7	10.9	36.57	36	30	3	B	34.5	3536	10	10	6	2	1				1				1	1	1	0		36.57	39	23.6
154	11.8	10.8	37.57	37	34	2	G	34	2980	10	10	8	2	1				1				1	1	1	0		37.57	40	22.6
155	12	10.6	37.43	37	26	3	B	34	3700			8	2	1											0		37.43	39	22.6
156	12	10.5	38.71	38	28	2	G	35.7	3500	10	10	8	2	1				1							0		38.71	40	22.5
157	12.4	10.3	37.29	37	32	2	G	33.3	3570	10	10	8	2	1							1				0		37.29	40	22.7
158	11.7	12.2	39	39	36	1	B	29.7	3500			8	2	1			1								0		39	44	23.9
159	13.5	10.7	37.29	37	39	2	B	36.2	3600	10	10	8	2	1			1		1		1	1	1	1	0		37.29	40	24.2
160	10.8	11.3	38.14	38	44	3	B	32.4	3500			5	2	1											0		38.14	39	22.1
161	11.7	11.5	37.71	37	22	1	B	33.5	3584	10	10	7	2	1				1							0		37.71	41	23.2
162	11.8	11.6	37.14	37	33	2	B	34.6	3600	10	10	6	2	1											0		37.14	39	23.4
163	13.1	10.3	36.86	37	43	3	B	33.9	3060	10	10	6	2	1											0		36.86	40	23.4
164	12	10.3	38.29	38	30	2	B	32.6	3350	10	10	6	2	1				1			1				0		38.29	39	22.3
165	12.1	10.7	37.57	37	36	3	G	33.3	3608	10	10	6	2	1				1				1	1	1	0		37.57	40	22.8
166	12.1	12.8	37.86	38	35	2	B	35.8	4330	7	10	4	2	1								1	1	1	0		37.86	40	24.9
167	11.5	11.8	37	37	29	1	G	33.2	3136	10	10	7	2	1				1							0		37	40	23.3
168	11.5	11.7	37.86	38	32	3	G	33.4	3320	10	10	6	2	1				1			1		1	1	0		37.86	38	23.2
169	11.3	12.2	37.43	37	38	2	B	34.2	3400	10	10	6	2	1				1			1	1	1	1	0		37.43	41	23.5
170	11.1	11.8	37.57	37	17	1	G	33.8				5	2	1											0		37.57	39	22.9
171	11.9	10.7	38.86	39	37	4	B	33	3040	0	0	6	2	1			1	1				1	1	1	0		38.86	41	22.6
172	11.6	11.9	36.14	36	28		B	33.5	3250	8	9	3	2	1				1			1				0		36.14	40	23.5
173	12.2	11.6	37	37	29	1	B	34.7	3370			7	2	1											0		37	39	23.8
174	12.9	10.9	40	40	33	3	B	35.3	3810	7	10	6	2	1				1			1				0		40	40	23.8
175	12.3	11.2	37.14	37	29	1	B	34.5	2930			6	2	1											0		37.14	38	23.5
176	11.4	11.6	37.43	37	38	4	G	32.7	2634	10	10	7	2	1										1	0		37.43	40	23
177	12.5	11.4	36.29	36	30	4	B	34.1	3345	10	10	7	2	1											0		36.29	40	23.9
178	13.2	11.7	37	37	31	1	B	36.2	3340	9	10	5	2	1				1							0		37	38	24.9
179	11.1	11.3	37.29	37	21	1	B	32.5	2804	10	10	7	2	1				1							0		37.29	40	22.4
180	12.6	10.8	37.29	37	37	6	G	33.8	2900			5	2	1											0		37.29	39	23.4
181	13.1	10.6	37.43	37	32	3	G	34.4	3272	10	10	6	2	1				1				1	1	1	0		37.43	39	23.7
182	11.5	11.6	36.57	36	28	1	G	32.6	2910			7	2	1											0		36.57	39	23.1
183	11.1	12.3	38.14	38	24	2	G	33.4	3128	10	10	5	2	1								1	1	1	0		38.14	39	23.4
184	12.3	12.9	40.86	41	24	1	G	34.4	3844	10	10	7	2	1				1			1	1	1	1	0		40.86	41	25.2
185	11.4	12.9	39.14	39	22	2	G	32	2720	10	10	6	2	1				1			1				0		39.14	41	24.3
186	12.9	12.4	37.71	37	35	2	G	36.6	3920	10	10	7	2	1			1	1				1	1	1	0		37.71	39	25.3
187	12.6	10.6	37.57	37	30	1	G	32.6	3210	10	10	3	2	1				1			1				0		37.57	40	23.2
188	12.1	12.2	36.57	36	34	3	B	33.3	3140	10	10	4	2	1				1				1			0		36.57	38	24.3
189	12.6	11.6	37.43	37	35	4	B	35.4	3850	10	10	5	2	1			1	1				1	1	1	0		37.43	41	24.2
190	12.6	11.9	37.14	37	36	3	B	36	4180	10	10	5	2	1			1	1							0		37.14	41	24.5
191	12.2	12.4	37.71	37	23	4	G	35.8	3522	10	10	5	2	1				1							0		37.71	41	24.6
192	11.9	12.5	37.71	37	29	1	G	33.3	2956	10	10	4	2	1				1			1				0		37.71	41	24.4
193	12.9	12.1	37.71	37	36	2	B	36.8	4430	10	10	5	2	1				1							0		37.71	41	25
194	11	11.6	34.86	35	31	3	B	32	3476	10	10	3	2	1			1					1	1	1	0		34.86	39	22.6
195	12.3	11.7	38.86	39	38	1	G	35.1	4330	10	10	5	2	1				1			1				0		38.86	41	24
196	12.2	12.3	37.14	37	27	1	B	34.7	3650			6	2	1											0		37.14	39	24.5
197	12.6	11.3	37.29	37	28	2	G	34	3157	10	10	5	2	1				1			1				0		37.29	41	23.9
198	12.8	11.4	37.29	37	29	5	G	34.3	3600	10	10	5	2	1											0		37.29	40	24.2
199	11.7	12.1	38.43	38	31	2	G	33.5	3140	10	10	4	2	1				1				1	1	1	0		38.43	39	23.8
200	13.2	11.3	40.71	40	43	3	G	34.9	3684	10	10	6	2	1				1				1	1	1	0		40.71	41	24.5
201	11.7	11.8	37.57	37	25	1	B	33.2	3200	10	10	4	2	1				1				1	1	1	0		37.57	40	23.5
202	11.8	12.6	38.43	38	23		B	33.9	3350	9	10	6	2	1				1							0		38.43	40	24.4
203	12.1	11.2	38.29	38	24		G	33	3090	10	10	4	2	1				1							0		38.29	39	23.3
204	12.3	10.5	39.71	39	21	1	B	32.3	3100	10	10	6	2	1				1							0		39.71	40	22.8
205	12.2	12.5	36.86	37	27	1	B	35.1	4200			3	2	1											0		36.86	40	24.7
206	12.4	12.4	38.57	38	40	2	B	34.8	3360	10	10	2	2	1				1					1		0		38.57	40	24.8
207	12.3	12	38.43	38	28	1	B	34.2		4	6	2	2	1				1			1				0		38.43	41	24.3
208	10.6	12.4	37.86	38	19	1	B	32.8	2760	10	10	3	2	1				1			1				0		37.86	38	23
209	12.2	12.3	37.57	37	32	1	B	34.2	3050			5	2	1											0		37.57	38	24.5
210	12	13	37.86	38	33	1	G	32.1	3535			2	2	1											0		37.86	39	25
211	12.2	12.1	38.14	38	30	1	B	33.7	3400			2	2	1											0		38.14	39	24.3
212	12.7	11.7	38	38	31	1	G	34.7	2700			2	2	1											0		38	39	24.4
213	13.1	13.4	38	38	25	1	B	36.2	3480			2	2	1											0		38	39	26.5
214	12.4	11.6	37.71	37	26	1	B	33.9	3500			3	2	1							1				0		37.71	40	24
215	12.4	13.2	38	38	37	3	B	34.8	3050	10	10	3	2	1				1							0		38	41	25.6
216	13.2	11.5	37.14	37	23	1	G	34	3520	10	10	3	2	1				1							0		37.14	40	24.7
217	13.4	11.5	37.29	37	29	1	B	35.5	3520	10	10	3	2	1				1							0		37.29	38	24.9
218	12.1	12.2	37.86	38	35	2	B	33.6	3496	10	10	2	2	1				1							0		37.86	38	24.3
219	12.2	12.5	38.14	38	31	2	G	34.2	3084	10	10	4	2	1											0		38.14	40	24.7
220	12.7	12.2	37.71	37	32	5	B	34.8	3520	10	10	2	2	1								1	1	1	0		37.71	40	24.9
221	11.9	12	38.86	39	24	1	B	32.5	3830			2	2	1							1				0		38.86	42	23.9
222	12	11.7	35.43	35	35	2	B	32.9	3020	10	10	2	2	1								1	1	1	0		35.43	40	23.7
223	11.7	13.3	35.86	36	19	1	G	32.8	3515	9	10	2	2	1				1			1	1	1	1	0		35.86	40	25
224	12.5	12.6	38.43	38	23	1	G	34.3	3190	10	10	2	2	1				1			1	1	1	1	0		38.43	42	25.1
225	12.7	11.8	37.86	38	28	2	G	35	3170	10	10	5	2	1				1							0		37.86	39	24.5
226	11.6	13.3	38.57	38	18	1	G	33	2730	10	10	2	2	1				1			1				0		38.57	40	24.9
227	12.6	11.4	36.57	36	24	1	B	33.4	2980	10	10	3	2	1				1			1				0		36.57	38	24
228	12.1	12.3	35.86	36	24	2	G	32.8	3050	10	10	2	2	1				1							0		35.86	39	24.4
229	12.3	11.5	36.71	36	24	1	G	33	3090	10	10	3	2	1							1				0		36.71	39	23.8
230	13.7	12	38.57	38	28	2	G	36.1	3720	10	10	5	2	1				1				1	1	1	0		38.57	40	25.7
231	12.2	12.2	37.43	37	33	2	G	34.6	4100			3	2	1											0		37.43	41	24.4
232	12.8	12.5	38.14	38	39	4	G	34.3	3350			2	2	1											0		38.14	40	25.3
233	12.6	11.5	37.57	37	40	1	B	34.1	3070			5	2	1											0		37.57	39	24.1
234	12.7	12.1	36.86	37	32	3	G	34.4	3930			3	2	1											0		36.86	40	24.8
235	12	12.8	37.57	37	24	1	G	33.8	3380	10	10	2	2	1				1							0		37.57	40	24.8
236	12.6	12.3	35.57	35	25	2	B	34.4	3660	10	10	2	2	1				1						1	0		35.57	38	24.9
237	12.3	13.4	37	37	27	1	B	34.4	2968	10	10	2	2	1				1			1				0		37	39	25.7
238	12	12.6	38.29	38	30	1	G	33.4	3294	10	10	2	2	1				1				1	1	1	0		38.29	40	24.6
239	12.3	12.4	39.71	39	34	3	B	34.5	3720	10	10	2	2	1				1			1				0		39.71	43	24.7
240	12.4	11.3	37.43	37	24	1	B	33.4	2890	10	10	3	2	1											0		37.43	39	23.7
241	12.2	11	36.86	37	38	1	G	32.2	2920	10	10	3	2	1				1			1				0		36.86	39	23.2
242	12.6	13.1	36.71	36	20		B	34.4	3800	10	10	2	2	1				1							0		36.71	39	25.7
243	12.5	14.3	37.71	37	25	2	B	35.1	3760	10	10	2	2	1											0		37.71	40	26.8
244	12.8	12.3	35.43	35	22	1	G	32.7	2880	10	10	2	2	1				1			1	1	1	1	0		35.43	38	25.1
245	11.8	12.1	37.86	38	25	2	B	32.8	2856	10	10	2	2	1				1							0		37.86	39	23.9
246	12.4	11.6	37.57	37	41	1	G	33.1	3384			2	2	1				1							0		37.57	41	24
247	12.2	11	36.57	36	28	3	G	32.7	2880	10	10	2	2	1				1						1	0		36.57	39	23.2
248	12.6	13.4	39	39	24	1	B	35.4	3665			2	2	1											0		39	42	26
249	12.5	11.9	37.86	38	32	1	B	34.3				2	2	1											0		37.86	42	24.4
250	12.1	12.9	37.43	37	39	2	G	34.9	3360	10	10	2	2	1				1							0		37.43	38	25
251	12.5	12.2	37.57	37	30	3	G	34.2	3700			2	2	1											0		37.57	40	24.7
252	12.8	11.7	36.71	36	32	2	G	34.4	3420			2	2	1											0		36.71	40	24.5
253	12.5	13.2	37.71	37	22	2	G	33.7	3676	10	10	2	2	1				1			1	1	1	1	0		37.71	40	25.7
254	11.6	14	37	37	23	1	G	32.5	3020	10	10	3	2	1				1				1	1	1	0		37	40	25.6
255	11.1	12.8	37.57	37	30	2	G	33.6	3940	10	10	3	2	1				1				1	1	1	0		37.57	41	23.9
256	12.4	12.2	37	37	34	2	G	33.3	2800	10	10	2	2	1			1	1				1	1	1	0		37	39	24.6
257	13.2	12.5	37.29	37	26	1	B	36.7	4170	10	10	3	2	1				1							0		37.29	41	25.7
258	12.6	11.6	37.71	37	23	1	G	33				1	2	1											0		37.71	40	24.2
259	13.1	11.8	38.14	38	30	2	G	32.9	3140			1	2	1											0		38.14	40	24.9
260	12.3	12.6	37	37	34	2	G	33.3	3350			1	2	1											0		37	40	24.9
261	11.4	13.3	36.57	36	34	2	G	32.3	3075	10	10	1	2	1								1	1	1	0		36.57	40	24.7
262	12.4	12	36.43	36	32	2	B	33.4	2990	10	10	1	2	1				1							0		36.43	39	24.4
263	14.3	11.1	37.29	37	28		B	35	3896	10	10	1	2	1				1							0		37.29	39	25.4
264	13.3	13.4	38.14	38	30	2	B	33.3	3600	10	10	1	2	1				1							0		38.14	41	26.7
265	12.2	10.5	39.14	39	38	1	B	31.2	2470	10	10	1	2	1											0		39.14	39	22.7
266	12.5	13.4	37.71	37	23	3	G	33.5	2720	10	10	1	2	1				1							0		37.71	39	25.9
267	12.3	12.7	37.57	37	29	1	G	33.3	3420	10	10	1	2	1				1							0		37.57	40	25
268	12.5	11.5	37.14	37	41	1	B	33.3	2850	10	10	1	2	1				1							0		37.14	38	24
269	12.1	11.8	37.71	37	41	2	G	33.6	3494	10	10	1	2	1			1	1				1	1	1	0		37.71	41	23.9
270	12.8	11	38.14	38	29	1	G	31.4	2766	10	10	1	2	1				1							0		38.14	41	23.8
271	13	12	37.14	37	27	2	G	34.3	3350			1	2	1											0		37.14	39	25
272	13.4	11.7	38.43	38	30	2	G	33.5	3464	10	10	1	2	1				1							0		38.43	40	25.1
273	13.4	11.7	37.57	37	24	2	G	34	2950	10	10	1	2	1				1				1	1	1	0		37.57	40	25.1
274	13	11.8	36.14	36	24	1	B	33.4	3622	10	10	1	2	1											0		36.14	39	24.8
275	11.9	13.3	37	37	27		B	33.1	3648	10	10	1	2	1				1							0		37	41	25.2
276	13.7	12.4	37.71	37	40	2	B	36.1	4280	10	10	1	2	1				1							0		37.71	41	26.1
277	12.9	11.9	37.29	37	26	1	G	32.8	4180	10	10	1	2	1			1	1							0		37.29	41	24.8
278	12.2	13.1	40.43	40	25	1	B	32.5	3600			1	2	1											0		40.43	42	25.3
279	12.8	12	37.86	38	36	1		34.1				1	2	1				1							0		37.86	40	24.8
280	14.4	12.6	37.71	37	29	1	B	33	3300			1	2	1											0		37.71	41	27
281	13.1	13.2	37.29	37	30	1	B	34.3	3435			1	2	1											0		37.29	39	26.3
282	13.7	12.3	38.14	38	28	2	B	34.8	3400			1	2	1											0		38.14	39	26
283	12.9	11.5	37.29	37	43	2	G	32.6	3235			1	2	1											0		37.29	40	24.4
284	13.7	13.1	39	39	34	1	G	35.3	3505			1	2	1											0		39	39	26.8
285	12.9	12.2	35.57	35	33	1	G	33.8	3280			1	2	1											0		35.57	40	25.1
286	12.9	12.2	37.86	38	28	1	G	32	2960			1	2	1											0		37.86	39	25.1
287	12.3	14.8	37.57	37	30	1	G	33.8	3800			1	2	1											0		37.57	38	27.1
288	12.6	11.7	38.14	38	34	1	G	33.1	3060			1	2	1											0		38.14	38	24.3
289	13	11.3	38.43	38	35	2	G	32	2600			1	2	1											0		38.43	39	24.3
290	13.4	10.7	39	39	33	1	B	33.2	3370	10	10	1	2	1				1			1				0		39	40	24.1
291	14	12.8	39.86	40	30	1	B	36.8	3600			1	2	1											0		39.86	41	26.8
292	13.4	12.1	36	36	36		B	31.7	2690	10	10	1	2	1				1							0		36	40	25.5
293	13.2	13.2	36.43	36	34	2	G	32.9	3140	10	10	1	2	1											0		36.43	39	26.4
294	11.7	11.6	35.71	35	39	5	B	32	2980	10	10	1	2	1				1							0		35.71	40	23.3
295	14.2	12.7	38.86	39	28	2	G	33	3064	10	10	1	2	1				1				1	1	1	0		38.86	40	26.9
296	12.1	13.1	37.57	37	27	2	B	32.7	3400	10	10	1	2	1				1							0		37.57	39	25.2
297	12.3	13.1	36.86	37	25	1	G	31	3048	8	10	1	2	1			1	1				1	1	1	0		36.86	41	25.4
298	13.7	12.7	37.29	37	33	2	G	33	2810	10	10	1	2	1				1				1	1	1	0		37.29	40	26.4
299	13.4	12.2	37.14	37	23	2	B	33.8				1	2	1											0		37.14	40	25.6
300	12.6	13.2	37.71	37	24	1	B	32.8	3200			1	2	1											0		37.71	38	25.8
301	13.4	11.2	37.14	37	27	1	G	33.2	3300			1	2	1											0		37.14	40	24.6
302	12.9	12.3	38.43	38	38	3	G	32.7	3000			1	2	1											0		38.43	41	25.2
303	12.9	11.8	37.14	37	35	3	G	32.4	3164	10	10	1	2	1				1							0		37.14	39	24.7
304	14.7	13.6	38.86	39	27	1	B	34.8	3500	10	10	1	2	1				1							0		38.86	40	28.3
305	13.5	12.5	39.29	39	29	2	G	35.6	3630	9	10	1	2	1											0		39.29	40	26
306	13.1	12.6	37	37	30	1	G	32.4	2778	10	10	1	2	1				1				1	1	1	0		37	40	25.7
307	13.9	12.2	37.71	37	31	3	G	33.8	3380	10	10	1	2	1				1							0		37.71	39	26.1
308	13.9	11.2	37.57	37	32	2	G	32.4	2810	10	10	1	2	1			1	1				1	1	1	0		37.57	40	25.1
309	12.7	13.6	37.43	37	38	2	B	35.1	3610	10	10	1	2	1								1	1	1	0		37.43	39	26.3
310	12.8	13.6	38.14	38	21	1	G	34.2	3300			1	2	1											0		38.14	39	26.4
311	13.5	12.6	37.57	37	23	1	G	33.1	3520			1	2	1											0		37.57	40	26.1
312	12.1	12	37.57	37	34	2	B	31.8	2850			1	2	1											0		37.57	40	24.1
313	13.1	12.1	37.86	38	30	2	G	34.1	3480			1	2	1											0		37.86	39	25.2
314	12.6	12.4	37.14	37	34	3	B	33.6	2960	10	10	1	2	1									1		0		37.14	39	25
315	12.5	10	38.86	39	26	1	G	35.3	3390	10	10	8	1		1					1		1	1	1	0		38.86	40	22.5
316	12	9	36.71	36	42	2	B	35	3180	10	10	8	1		1					1					0		36.71	39	21
317	12.6	10.2	37.57	37	28	4	B	37	4070	10	10	8	1		1					1					0		37.57	39	22.8
318	9	11	37.57	37	20	1	G	33	3092	10	10	8	1		1					1					0		37.57	39	20
319	11.4	8.9	37.29	37	31	1	G	34.1	3080	9	10	8	1		1					1					1	Vacuum device	37.29	39	20.3
320	11.7	10.4	38.14	38	36	1	B	36	3810	8	9	8	1		1					1					0		38.14	38	22.1
321	11.5	12.1	37.71	37	40	1	B	35.4	3690	8	8	7	1		1					1					0		37.71	39	23.6
322	11.3	11.4	37.43	37	31	1	B	36.5	4240	10	10	8	1		1					1					0		37.43	38	22.7
323	10.8	10.7	41.71	41	33	1	G	34.8	3200	10	10	8	1		1					1					0		41.71	39	21.5
324	11.5	10	37.29	37	34	3	G	34.9	3100	10	10	8	1		1					1					0		37.29	39	21.5
325	12	9.9	35.71	35	37		B	34.3	3620	10	10	8	1		1										0		35.71	40	21.9
326	11.3	11.2	37.71	37	21	1	G	35.8	3530			8	1		1										0		37.71	39	22.5
327	13.3	10.9	36.43	36	32	2	G	36.8	3780	10	10	8	1		1					1			1		1	Vacuum device	36.43	38	24.2
328	10.2	11.5	38.57	38	36	2	B	33.3	3246	10	10	8	1		1										1	Vacuum device	38.57	39	21.7
329	11.9	9.3	38.14	38	39	3	G	31.9	2950	10	10	8	1		1					1		1	1	1	1	Vacuum device	38.14	39	21.2
330	12.9	11.4	37	37	21	2	G	36.5	4274	10	10	8	1		1					1					0		37	41	24.3
331	12	9.9	37.57	37	26	2	B	34.7	3428	10	10	8	1		1					1					0		37.57	38	21.9
332	11.8	10.2	39	39	37	2	B	34.8	4100	10	10	8	1		1					1		1	1	1	0		39	40	22
333	11.5	10.3	37	37	34	2	B	34.6	3800	10	10	8	1		1					1					0		37	38	21.8
334	11.9	10.2	38	38	36	2	B	35.9	3490	10	10	8	1		1					1					0		38	39	22.1
335	11.6	11.1	36.86	37	29	2	B	36	3300	10	10	8	1		1					1		1	1	1	0		36.86	38	22.7
336	12.3	11.5	36.86	37	32	2	G	36.6	4000	10	10	8	1		1					1					0		36.86	39	23.8
337	11.2	10.7	39	39	32	1	G	34.7	3140	10	10	8	1		1					1					0		39	40	21.9
338	12	11.6	38.14	38	26	1	B	35.9	3630			8	1		1										0		38.14	38	23.6
339	10.9	11.2	37.29	37	32		B	32.8	2824	10	10	7	1		1					1					0		37.29	39	22.1
340	11.8	10.6	37.57	37	25	2	B	35.4	3310	10	10	8	1		1					1					0		37.57	39	22.4
341	12.9	12	37.57	37	25	1	G	37.5	4270	10	10	8	1		1					1					1	Vacuum device	37.57	41	24.9
342	11.3	10.2	37	37	28	2	G	33	3020	10	10	8	1		1					1		1	1	1	0		37	39	21.5
343	11.3	11	37.14	37	27	2	B	35.5	3400	10	10	8	1		1					1					0		37.14	39	22.3
344	11.3	10.6	38	38	40	2	B	35.5	3150	10	10	8	1		1					1					1	Vacuum device	38	39	21.9
345	10.4	10.1	38.29	38	27		G	33.1	2740	10	10	8	1		1					1					0		38.29	41	20.5
346	10.5	9.6	37.29	37	28	1	B	32.6	2300	10	10	8	1		1					1					0		37.29	37	20.1
347	11.5	11.6	37.14	37	30	2	B	34.5	4090			8	1		1										0		37.14	39	23.1
348	12.8	11.2	40.14	40	29	1	G	37.1	4170	10	10	8	1		1					1		1	1	1	0		40.14	40	24
349	11.6	10.9	39.14	39	29	1	G	33.8	3070	10	10	8	1		1					1			1		0		39.14	39	22.5
350	11.9	11.5	36.71	36	26	2	B	35.4	4190	10	10	8	1		1					1		1	1	1	0		36.71	38	23.4
351	11.4	12.3	40	40	35	2	G	35.7	3640	10	10	6	1		1					1					0		40	40	23.7
352	12.2	12.9	39.14	39	26	3	B	36.8	3960	10	10	6	1		1					1					0		39.14	41	25.1
353	11.5	10.7	36.14	36	26	2	G	32.7	2950	7	9	6	1		1					1					0		36.14	39	22.2
354	11.6	10.1	38.86	39	33	1	B	32.6	2560	10	10	8	1		1					1					0		38.86	39	21.7
355	11.6	10.3	32.43	32	37	2	G	32.2	3020	10	10	8	1		1					1					0		32.43	35	21.9
356	11.9	9.7	38.14	38	28	1	G	32.3	2990	10	10	8	1		1					1					0		38.14	38	21.6
357	12.5	11.1	37.71	37	32	1	G	35.5	3330			8	1		1					1					0		37.71	39	23.6
358	12.6	11	39	39	31	2	B	36.6	3910	10	10	8	1		1					1					0		39	41	23.6
359	12	10.6	36.57	36	31	2	G	34	3240	10	10	8	1		1					1		1	1	1	1	Vacuum device	36.57	39	22.6
360	12	13	40.86	41	21	1	B	37	3830	10	10	8	1		1					1					0		40.86	41	25
361	14	9.9	36.86	37	32	3	G	34.5	2800			7	1		1										0		36.86	39	23.9
362	12.7	11	37.71	37	44	1	G	35.4	3620	10	10	8	1		1					1					0		37.71	39	23.7
363	13	9.8	38	38	34	2	B	34.5	3.4			6	1		1										0		38	39	22.8
364	12.8	12.2	38	38	29	1	G	37	4410	10	10	6	1		1					1		1	1	1	0		38	39	25
365	11.7	12	37.86	38	26	3	G	35	3648			6	1		1										0		37.86	39	23.7
366	10.4	11.1	36	36	21	2	G	32.6	2846			8	1		1										0		36	38	21.5
367	11.8	11.3	35.57	35	31	1	B	34.6	3270	10	10	6	1		1					1					0		35.57	38	23.1
368	12.3	12.5	37.14	37	37	3	B	36.6	4240	10	10	6	1		1					1					0		37.14	41	24.8
369	12.3	10.3	37.43	37	30	3	G	33.2	2800			6	1		1										0		37.43	39	22.6
370	11.9	10.6	37	37	28	1	G	33.1	2850	9	9	6	1		1					1					0		37	38	22.5
371	10.9	10.9	38.43	38	29	1	G	32.1	2460	8	10	6	1		1					1					0		38.43	40	21.8
372	13	11	37.43	37	31	2	G	35.1	3470	9	10	7	1		1					1					0		37.43	37	24
373	11.8	11.8	36.29	36	26	1	G	34.5	3570			5	1		1										0		36.29	40	23.6
374	12.3	10.2	37.43	37	44	2	G	32.6		10	10	6	1		1					1				1	0		37.43	41	22.5
375	12.5	12.1	37.29	37	31	1	G	34.9	3750			7	1		1										0		37.29	38	24.6
376	12.3	12	37.86	38	31	1	G	34.5	3940			2	1		1										0		37.86	40	24.3
377	11.8	12.5	36.29	36	33	3	B	35	3952	10	10	5	1		1					1					0		36.29	39	24.3
378	12.1	11.7	38.57	38	30	1	B	34.5	2700	3	8	5	1		1					1					0		38.57	39	23.8
379	12.9	10.8	38.43	38	33	1	B	33.9	3290			6	1		1										0		38.43	41	23.7
380	11.5	13.3	38.86	39	30	1	G	34.1	2580	10	10	4	1		1					1					0		38.86	39	24.8
381	13.2	11.1	37.71	37	36	3	G	35.1	4686	10	10	6	1		1							1	1	1	0		37.71	39	24.3
382	10.9	12.8	38.14	38	32	2	G	33.4	2930	10	10	3	1		1					1					0		38.14	38	23.7
383	11.2	12.4	38	38	32	2	G	33.5	2990	10	10	3	1		1					1					0		38	39	23.6
384	11.6	12.4	37.14	37	30	1	B	33.5	3980	10	10	3	1		1					1					0		37.14	39	24
385	12.5	11.3	37	37	25	1	B	34.2	3500			5	1		1										0		37	38	23.8
386	11.7	12.8	37.14	37	30	2	G	32.8	3738	10	10	2	1		1					1					0		37.14	41	24.5
387	12.8	11.2	37.43	37	31	2	G	35.6	3795	10	10	5	1		1			1							0		37.43	40	24
388	12.1	12.4	37	37	38	1	B	32.6	3100	10	10	2	1		1					1					0		37	39	24.5
389	12	12.5	37.71	37	23	1	G	34.2	3146	10	10	2	1		1					1		1	1	1	0		37.71	38	24.5
390	11.3	11.9	34.86	35	23	1	B	31	3250	10	10	2	1		1									1	0		34.86	39	23.2
391	12.2	12.8	37.14	37	33	1	B	34.2	3614	10	10	3	1		1						1				0		37.14	41	25
392	13	12	38.29	38	35	1	B	36	3480	10	10	5	1		1					1					0		38.29	41	25
393	11.8	11.4	36.57	36	30		B	31.2	2900			1	1		1										0		36.57	38	23.2
394	13.4	12.1	37.57	37	37	1	G	33.2	3440	8	9	1	1		1										0		37.57	39	25.5
395	12.8	12.5	37.57	37	42		G	33.5	3300			1	1		1										0		37.57	38	25.3
396	14.8	14	37	37	20	2	B	35.4	4050	10	10	1	1		1					1					0		37	39	28.8
397	13.2	12.1	37	37	34	2	G	35.2	3694	10	10	1	1		1					1				1	0		37	41	25.3
398	11.7	14.5	37	37	34	2	G	33	3026	10	10	1	1		1					1					0		37	38	26.2
399	12.4	11.6	36.43	36	35	2	G	31.9	3050	10	10	1	1		1					1					0		36.43	38	24
400	13.1	13.6	39.57	39	32	3	G	33	3660	10	10	1	1		1					1					0		39.57	42	26.7
401	13.1	12.1	37.43	37	30	1	G	34.7	3470			1	1		1										0		37.43	41	25.2
													1 : Elective CS
													2 : normal delivery
													3 : instrumental extraction
													4 : Emergency CS for CPD
													5 : emergency CS unrelated to CPD
													6 : normal birth unrelated to CPD
